# Supplementary material for: Indoor bacterial, fungal and viral species and functional genes in urban and rural schools in Shanxi Province, China–association with asthma, rhinitis and rhinoconjunctivitis in high school students
Source: Microbiome. 2021 Jun 12;9:138. doi: 10.1186/s40168-021-01091-0 (PMC8199840; doi:10.1186/s40168-021-01091-0)
Supplement: Supplementary file 4 — Additional file 3: Table S1. School and sample information in this study. Table S2. Sequencing statistics for collected dust samples. Table S3. Assembly statistics for collected dust samples. Table S4. Relative abundance of NIAID (National Institute of Allergy and Infectious diseases, NIH, US) defined pathogens in urban and rural schools in Shanxi, China. Table S5. Associations between microbial α-diversity (observed number of species) and wheeze among students (N=1,332) in high schools, Shanxi, China. Table S6 Associations between microbial α-diversity (observed number of species) and breathlessness among students (N=1,332) in high schools, Shanxi, China. Table S7 Associations between microbial α-diversity (observed number of species) and rhinitis among students (N=1,332) in high schools, Shanxi, China. Table S8 Associations between microbial α-diversity (observed number of species) and rhinoconjunctivitis among students (N=1,332) in high schools, Shanxi, China. Table S9 Differentially abundant species between rural and urban high schools in Shanxi, China. [file 40168_2021_1091_MOESM4_ESM.xlsx]

## Sheet: Table1 school information
Table 1. School and sample information in this study.
Schools	Location	Name of the school	Distance to city	Sampled class	DNA qualified for library preparation
S1	Rural	Qingxu middle school, Pingquan village, Shanxi	32.2 km to Taiyuan	S1-01	not qualified
				S1-02	not qualified
				S1-03	qualified
				S1-04	not qualified
				S1-05	not qualified
S2	Rural	Qingyuan town middle school, Qingyuan town, Shanxi	33.8 km to Taiyuan	S2-01	not qualified
				S2-02	not qualified
				S2-03	not qualified
				S2-04	qualified
				S2-05	not qualified
S3	Rural	Gujiao No. 2 middle school, Gujiao town, Shanxi	33.4 km to Taiyuan	S3-01	used up
				S3-02	used up
				S3-03	used up
				S3-04	used up
				S3-05	used up
S4	Rural	Yangqu No. 3 middle school, Yangqu town, Shanxi	24.9 km to Taiyuan	S4-01	qualified
				S4-02	qualified
				S4-03	qualified
				S4-04	qualified
				S4-05	qualified
S5	Rural	Yangqu No. 2 middle school, Yangqu town, Shanxi	22.9 km to Taiyuan	S5-01	not qualified
				S5-02	not qualified
				S5-03	qualified
				S5-04	qualified
				S5-05	qualified
S6	Urban	Taiyuan No. 20 middle school, Taiyuan city, Shanxi	within Taiyuan city	S6-01	qualified
				S6-02	qualified
				S6-03	qualified
				S6-04	qualified
S7	Urban	Taiyuan No. 36 middle school, Taiyuan city, Shanxi	within Taiyuan city	S7-01	qualified
				S7-02	qualified
				S7-03	qualified
				S7-04	qualified
				S7-05	qualified
S8	Urban	Taiyuan No. 37 middle school, Taiyuan city, Shanxi	within Taiyuan city	S8-01	qualified
				S8-02	qualified
				S8-03	qualified
				S8-04	qualified
				S8-05	qualified
S9	Urban	Taiyuan No. 48 middle school, Taiyuan city, Shanxi	within Taiyuan city	S9-01	qualified
				S9-02	qualified
				S9-03	qualified
				S9-04	qualified
				S9-05	qualified
S10	Urban	Taiyuan No. 19 middle school, Taiyuan city, Shanxi	within Taiyuan city	S10-01	qualified
				S10-02	qualified
				S10-03	qualified
				S10-04	qualified

## Sheet: Table2 sequencing statistics
Table 2. Sequencing statistics for collected dust samples.
sample ID	total reads	total base pairs (bp)	umbiguous reads (%)	GC (%)	Q20 (%)	Q30 (%)	clean reads	clean reads/ total reads (%)	clean reads (bp)	clean reads (bp) (%)	microbial (remove human) reads	microbial reads/total reads (%)	microbial total base pairs (bp)
S1-03	183069316	27643466716	0.00275	42.94	94.27	87.52	179645920	98.13	25943531990	93.85	23137644	12.6387	3252756128
S2-04	166440492	25132514292	0.00468	47.68	95.75	90.55	164776087	99	24106577621	95.92	71848848	43.1679	10436698772
S4-01	194824386	29418482286	0.00476	43.42	96.4	91.87	193226826	99.18	28424240778	96.62	35033010	17.9818	5105692279
S4-02	144867458	21874986158	0.00469	44.03	95.55	90.36	142926234	98.66	20871669083	95.41	30274324	20.8979	4364714213
S4-03	147160424	22221224024	0.00475	43.37	96.07	91.31	145703536	99.01	21372078237	96.18	28496060	19.3639	4131793437
S4-04	224709186	33931087086	0.0047	50.4	96.03	91	222911513	99.2	32680019892	96.31	117288618	52.1957	17093118813
S4-05	137163974	20711760074	0.00257	48.1	95.5	89.86	135572872	98.84	19791985760	95.56	57015564	41.5674	8275754466
S5-03	143295362	21637599662	0.00243	51.94	95.08	88.88	141432522	98.7	20608793429	95.25	100841352	70.3731	14667473670
S5-04	144268596	21784557996	0.00246	49.57	94.99	88.85	142292116	98.63	20703146697	95.04	85736152	59.4281	12432077395
S5-05	173280778	26165397478	0.00238	57.01	94.63	88.01	171062784	98.72	24799348550	94.78	119591470	69.016	17255720062
S6-01	204123582	30822660882	0.00262	41.8	96.45	91.76	202551830	99.23	29799397312	96.68	41277808	20.222	6043764964
S6-02	164500930	24839640430	0.00451	43.69	95.53	90.24	162526919	98.8	23757158671	95.64	39636032	24.0947	5735783443
S6-03	187550376	28320106776	0.00451	42.15	96.01	91.14	185712382	99.02	27255385017	96.24	44109392	23.5187	6458516293
S6-04	162693288	24566686488	0.00449	43.59	96.12	91.36	161245318	99.11	23672930518	96.36	36882706	22.6701	5371523336
S7-01	187255896	28275640296	0.00417	44.65	96.19	91.47	185626770	99.13	27262981251	96.42	64708200	34.556	9466981785
S7-02	168309064	25414668664	0.00417	43.93	95.67	90.55	166171539	98.73	24218359225	95.29	51165996	30.4	7423049167
S7-03	133306258	20129244958	0.00243	42.69	95.52	90.31	131493293	98.64	19169068272	95.23	18563586	13.9255	2664317609
S7-04	152690944	23056332544	0.00241	42.95	95.88	90.91	150736500	98.72	22030972474	95.55	78884150	51.6626	11534709199
S7-05	204397966	30864092866	0.00241	43.95	95.84	90.8	201924751	98.79	29467145343	95.47	109128336	53.3901	15925068413
S8-01	156855406	23685166306	0.00241	43.7	95.12	89.6	154377091	98.42	22465766639	94.85	32827590	20.9286	4712701479
S8-02	205411586	31017149486	0.00241	41.8	95.28	89.92	202350953	98.51	29490625861	95.08	15815368	7.69936	2235844087
S8-03	134219872	20267200672	0.00832	45.25	95.55	90.34	132327372	98.59	19252133355	94.99	47789110	35.6051	6916758931
S8-04	193479940	29215470940	0.00839	44.69	95.61	90.48	190906657	98.67	27754242066	95	47413694	24.5057	6802184127
S8-05	168059980	25377056980	0.00815	42.8	95.21	89.66	165707140	98.6	24098195987	94.96	25743424	15.318	3678710180
S9-03	162755042	24576011342	0.00838	43.8	95.75	90.72	160785706	98.79	23465643771	95.48	58856094	36.1624	8498811102
S9-01	139146582	21011133882	0.00203	44.36	95.27	89.61	137142871	98.56	19959982654	95	38964628	28.0026	5633645504
S9-02	203593434	30742608534	0.00842	44.18	95.58	90.45	200743126	98.6	29226574245	95.07	33992778	16.6964	4904852070
S9-04	152057782	22960725082	0.00038	42.4	95.18	89.54	149564034	98.36	21781242755	94.86	23476852	15.4394	3382150304
S9-05	150109386	22666517286	0.00038	42.31	95.33	89.77	147932800	98.55	21565349139	95.1	17761570	11.8324	2545208560
S10-01	162822244	24586158844	0.00035	49.08	94.57	88.21	159940290	98.23	23210761785	94.41	63200682	38.8158	9098460771
S10-02	229597868	34669278068	0.00035	55.2	94.33	87.67	225694704	98.3	32612671044	94.07	144964776	63.1386	20835763332
S10-03	139459742	21058421042	0.00839	50.07	90.98	81.91	132612269	95.09	18727547820	88.93	59015828	42.3175	8254725407
S10-04	125290580	18918877580	0.01046	46.23	93.25	85.91	121769915	97.19	17512896980	92.57	47036834	37.5422	6707967487
total	4485696458	677340165158					4420204524		643660306620				217462523143

## Sheet: Table3 assembly statistics
Table 3. Assembly statistics for collected dust samples.
	scaffold stats
sample ID	Min sequence length	Max sequence length	Total sequence number	N20	N50	N90	Total sequence length	GC Number	GC content	Sequences greater than 1kb
S1-03	200	65718	1182732	11747	5519	901	2741213032	1139976835	0.415866	563805
S2-04	200	98920	3243693	2507	1237	393	2945523183	1309702814	0.444642	917843
S4-01	200	170427	1517281	8463	4013	709	2886708247	1222561384	0.423514	693277
S4-02	200	79666	2002335	4315	2150	541	2679845780	1128402190	0.42107	858225
S4-03	200	94868	1961768	4206	2140	568	2660358381	1111874835	0.417942	866381
S4-04	200	217458	3161120	2978	1437	412	3143606139	1406338960	0.447365	984558
S4-05	200	143792	3154983	1924	1010	385	2565070107	1132547924	0.441527	760677
S5-03	200	129472	3567461	1303	637	336	2154637274	1017036693	0.472022	335022
S5-04	200	105797	4094133	1212	675	341	2511781779	1124728509	0.447781	461401
S5-05	200	76142	3970139	1253	662	338	2433817090	1199486010	0.492841	407941
S6-01	200	278180	1873459	8234	3648	575	3099631650	1285120939	0.414604	728634
S6-02	200	58952	2087814	4633	2277	498	2761296288	1154520895	0.418108	833354
S6-03	200	277032	1849107	6459	3053	652	3067680352	1269451825	0.413815	846762
S6-04	200	161677	2128616	4489	2205	501	2779729779	1168309018	0.420296	848586
S7-01	200	425302	2740358	3715	1764	454	3116830828	1333849635	0.427951	969787
S7-02	200	102777	2553223	3476	1723	477	2942333699	1237006995	0.420417	964502
S7-03	200	264757	2027239	3585	1838	514	2482003873	1017924927	0.410122	836513
S7-04	200	91419	3126964	1941	938	381	2476489334	1023320893	0.413214	640271
S7-05	200	296955	3468950	2447	1158	396	3086204020	1290998274	0.418313	912203
S8-01	200	182137	1871619	4942	2440	555	2668765992	1111541564	0.4165	810983
S8-02	200	119877	898572	16635	7811	1279	2708096233	1116399793	0.412245	465901
S8-03	200	502535	2913798	1882	1004	384	2346384201	985364706	0.41995	704576
S8-04	200	523634	1912917	5249	2558	551	2766659559	1165181822	0.421151	810209
S8-05	200	375154	1575151	6321	3122	682	2684063609	1113937809	0.415019	750867
S9-03	200	221704	2275236	5269	2443	453	2951570458	1253217361	0.424593	811772
S9-01	200	80521	2249838	3935	1951	481	2744045123	1157260006	0.421735	871028
S9-02	200	110396	2410390	3073	1563	444	2581790580	1081653511	0.418955	859203
S9-04	200	53555	1691780	5513	2739	610	2619296367	1078035730	0.411575	771638
S9-05	200	67965	1518212	6073	3049	707	2598702926	1068381164	0.411121	746778
S10-01	200	105769	2798399	3036	1502	406	2824671182	1261076649	0.446451	906062
S10-02	200	322765	4478117	1932	919	352	3310786933	1631152126	0.492678	862218
S10-03	200	201743	3099906	1543	844	359	2207570516	960379184	0.435039	565957
S10-04	200	61002	2960184	1730	894	364	2197963136	923408274	0.42012	592226

## Sheet: Table4 NIAID pathogens
Table 4. Relative abundance of NIAID (National Institute of Allergy and Infectious diseases, NIH, US) defined pathogens in urban and rural schools in Shanxi, China. The list of infectious pathogens were aquired from NIAID website https://www.niaid.nih.gov/research/emerging-infectious-diseases-pathogens .
Taxon	S1-03	S2-04	S4-01	S4-02	S4-03	S4-04	S4-05	S5-03	S5-04	S5-05	S6-01	S6-02	S6-03	S6-04	S7-01	S7-02	S7-03	S7-04	S7-05	S8-01	S8-02	S8-03	S8-04	S8-05	S9-03	S9-01	S9-02	S9-04	S9-05	S10-01	S10-02	S10-03	S10-04	average rural	average urban	ratio urban/rural	T test	total abundance
k__Bacteria;p__Firmicutes;c__Bacilli;o__Bacillales;f__Bacillaceae;g__Bacillus;s__Bacillus anthracis	4.17419e-06	4.17881e-06	4.03412e-06	3.35545e-06	4.86461e-06	3.62481e-06	6.04583e-06	1.54986e-06	3.48818e-06	1.61458e-06	6.79324e-06	4.23817e-06	4.04736e-06	5.39342e-06	5.92827e-06	2.7289e-06	2.5109e-06	3.00908e-06	3.9246e-06	4.46126e-06	3.76447e-06	3.14615e-06	2.06208e-05	1.13565e-05	4.43986e-06	2.91238e-06	4.24871e-06	4.7882e-06	4.05915e-06	2.73705e-06	1.52994e-06	3.00862e-06	2.62089e-06	3.69304e-06	4.88121e-06	1.32173	0.365124	4.52116e-06
k__Bacteria;p__Firmicutes;c__Clostridia;o__Clostridiales;f__Clostridiaceae;g__Clostridium;s__Clostridium perfringens	8.79839e-05	0.000132055	9.27677e-05	0.000153807	0.000109178	7.80583e-05	0.000107455	5.65494e-05	9.54801e-05	4.85245e-05	0.00222602	0.000215207	0.000116007	0.000143064	0.000140121	0.000155948	0.000214948	0.000185251	0.000150571	0.000132846	0.000123473	0.000165798	0.000201258	0.000241789	0.000207573	0.000185723	0.000198925	0.000205206	0.000181304	0.000110487	0.00010965	9.81874e-05	0.000180741	9.61859e-05	0.000256091	2.66246	0.254658	0.000207635
k__Bacteria;p__Firmicutes;c__Bacilli;o__Bacillales;f__Listeriaceae;g__Listeria;s__Listeria monocytogenes	7.0711e-05	9.43383e-05	9.69564e-05	7.00853e-05	0.000101678	6.00353e-05	7.98423e-05	3.9075e-05	9.45129e-05	3.39605e-05	0.000125796	0.000106768	0.000182095	9.37576e-05	7.58993e-05	0.000157532	0.000107854	0.00012101	0.000156053	0.00014544	0.000177095	0.000138576	7.96966e-05	0.000138247	0.000138944	0.000106442	9.76684e-05	0.000116319	0.000180243	0.0001376	3.72784e-05	4.12666e-05	0.000162884	7.41195e-05	0.000122803	1.65682	0.00125749	0.00010805
k__Bacteria;p__Firmicutes;c__Clostridia;o__Clostridiales;f__Clostridiaceae;g__Clostridium;s__Clostridium botulinum	3.25622e-05	4.21426e-05	3.73697e-05	4.30072e-05	4.94186e-05	4.86343e-05	3.98668e-05	2.94293e-05	5.0006e-05	2.19164e-05	0.00011159	5.82662e-05	3.8727e-05	5.5003e-05	5.86611e-05	7.54392e-05	0.000161874	0.000130057	0.000680737	0.000426755	7.22209e-05	9.31658e-05	9.09226e-05	0.000102592	0.000118011	0.000103697	5.72262e-05	9.32293e-05	8.65274e-05	1.97316e-05	2.31328e-05	6.07657e-05	6.36783e-05	3.94353e-05	0.000120957	3.06723	0.0897001	9.62535e-05
k__Bacteria;p__Proteobacteria;c__Betaproteobacteria;o__Burkholderiales;f__Burkholderiaceae;g__Burkholderia;s__Burkholderia pseudomallei	3.7809e-05	4.13819e-05	5.17091e-05	4.62926e-05	4.3002e-05	6.27277e-05	4.67731e-05	5.73887e-05	6.02796e-05	4.80566e-05	3.744e-05	4.16059e-05	4.3451e-05	3.87555e-05	4.464e-05	3.94166e-05	3.74111e-05	4.39918e-05	4.13051e-05	3.49467e-05	3.62742e-05	3.44575e-05	3.19133e-05	3.45798e-05	3.73887e-05	3.7119e-05	3.79592e-05	2.94304e-05	3.33246e-05	4.1293e-05	4.20601e-05	5.13905e-05	4.30268e-05	4.9542e-05	3.8834e-05	0.78386	5.84038e-05	4.20788e-05
k__Bacteria;p__Proteobacteria;c__Gammaproteobacteria;o__Enterobacterales;f__Yersiniaceae;g__Yersinia;s__Yersinia enterocolitica	5.07886e-05	4.6304e-05	2.23066e-05	2.2435e-05	2.31467e-05	1.68605e-05	1.6626e-05	1.70853e-05	2.10081e-05	1.17198e-05	4.68633e-05	4.67644e-05	6.24583e-05	3.75505e-05	3.2841e-05	3.07379e-05	9.0938e-05	3.14171e-05	3.91067e-05	8.57513e-05	3.38527e-05	3.3654e-05	1.44553e-05	3.24716e-05	3.41706e-05	8.18704e-05	3.36364e-05	3.53835e-05	3.01579e-05	1.46164e-05	1.4971e-05	1.46274e-05	3.5655e-05	2.48281e-05	3.9737e-05	1.60048	0.051394	3.52191e-05
k__Bacteria;p__Proteobacteria;c__Betaproteobacteria;o__Burkholderiales;f__Burkholderiaceae;g__Burkholderia;s__Burkholderia mallei	2.96655e-05	3.19964e-05	2.15904e-05	2.11429e-05	1.98179e-05	1.80142e-05	2.32639e-05	4.23164e-05	4.33671e-05	3.37496e-05	2.35626e-05	2.95692e-05	2.9701e-05	2.56892e-05	3.09274e-05	2.53645e-05	2.77822e-05	2.89464e-05	3.033e-05	2.52607e-05	2.06261e-05	2.61247e-05	2.2108e-05	2.3172e-05	2.82444e-05	2.6226e-05	3.19688e-05	2.4727e-05	2.67979e-05	3.72892e-05	3.70073e-05	2.93646e-05	3.54735e-05	2.84924e-05	2.80984e-05	0.986172	0.868264	2.82178e-05
k__Bacteria;p__Proteobacteria;c__Epsilonproteobacteria;o__Campylobacterales;f__Campylobacteraceae;g__Campylobacter;s__Campylobacter jejuni	1.22931e-05	1.35009e-05	1.07362e-05	7.92764e-06	1.30304e-05	5.81412e-06	7.89191e-06	8.048e-06	1.4086e-05	6.14302e-06	0.000105011	1.86177e-05	2.01787e-05	1.72453e-05	1.74148e-05	1.68172e-05	2.42029e-05	3.14956e-05	1.92633e-05	1.4875e-05	1.97634e-05	2.18982e-05	1.33255e-05	1.91955e-05	1.79098e-05	1.84236e-05	2.09566e-05	3.22083e-05	3.06458e-05	8.34742e-06	1.23202e-05	7.64299e-06	1.64077e-05	9.94712e-06	2.27898e-05	2.2911	0.0432083	1.88981e-05
k__Bacteria;p__Proteobacteria;c__Gammaproteobacteria;o__Enterobacterales;f__Yersiniaceae;g__Yersinia;s__Yersinia pestis	1.04581e-05	1.82722e-05	4.80625e-06	5.54543e-06	5.17591e-06	3.46241e-06	2.57081e-06	6.69544e-06	7.81114e-06	4.558e-06	1.21484e-05	1.54485e-05	1.7848e-05	1.25025e-05	9.41096e-06	1.06668e-05	2.62022e-05	1.00719e-05	1.14408e-05	3.20684e-05	1.1264e-05	1.11812e-05	5.96216e-06	1.18014e-05	9.42963e-06	2.37846e-05	1.17583e-05	1.20037e-05	8.11993e-06	4.80626e-06	6.75478e-06	4.85408e-06	1.34929e-05	6.93557e-06	1.27401e-05	1.83692	0.0181427	1.09811e-05
k__Eukaryota;p__Apicomplexa;c__Conoidasida;o__Eucoccidiorida;f__Sarcocystidae;g__Toxoplasma;s__Toxoplasma gondii	4.95229e-06	2.01543e-06	3.38127e-06	4.32115e-06	3.31726e-06	1.11592e-06	1.47762e-06	2.23925e-06	1.63964e-06	8.17581e-07	1.09464e-05	5.72193e-06	1.41136e-05	5.74626e-06	6.0012e-06	5.84466e-06	8.31258e-06	1.41773e-05	8.14595e-06	5.35351e-06	1.42285e-05	4.42108e-06	3.72579e-06	6.17835e-06	5.84108e-06	5.43469e-06	3.28498e-06	6.88613e-06	8.41139e-06	2.06324e-06	9.83552e-07	2.04751e-06	4.56872e-06	2.52774e-06	6.62776e-06	2.62201	0.00215545	5.38533e-06
k__Bacteria;p__Proteobacteria;c__Gammaproteobacteria;o__Legionellales;f__Coxiellaceae;g__Coxiella;s__Coxiella burnetii	3.4601e-06	4.27756e-06	1.52086e-06	1.23181e-06	2.51338e-06	1.52952e-06	1.55405e-06	3.88855e-06	3.60268e-06	2.68768e-06	2.64455e-06	4.4464e-06	5.10092e-06	3.80844e-06	2.94942e-06	4.48898e-06	7.01205e-06	3.19626e-06	2.88548e-06	1.23057e-05	5.14673e-06	2.49738e-06	3.02295e-06	3.64571e-06	3.11611e-06	7.89971e-06	4.90821e-06	3.53849e-06	2.28255e-06	2.04315e-06	2.18978e-06	1.62741e-06	3.04271e-06	2.62662e-06	4.07822e-06	1.55265	0.0750973	3.63834e-06
k__Bacteria;p__Proteobacteria;c__Gammaproteobacteria;o__Thiotrichales;f__Francisellaceae;g__Francisella;s__Francisella tularensis	3.08681e-06	3.87349e-06	4.36112e-06	3.21448e-06	6.0907e-06	2.15888e-06	1.80006e-06	1.99967e-06	2.33087e-06	1.84032e-06	2.73632e-06	1.8496e-06	4.50782e-06	2.46615e-06	2.67776e-06	2.18092e-06	3.2502e-06	3.0073e-06	3.29674e-06	3.4425e-06	4.58598e-06	3.37598e-06	1.44157e-06	1.38494e-06	3.26873e-06	3.58251e-06	2.07477e-06	2.19689e-06	2.03039e-06	1.05442e-06	9.48797e-07	1.23215e-06	2.31228e-06	3.07564e-06	2.56108e-06	0.832698	0.240134	2.717e-06
k__Eukaryota;p__unknown;c__unknown;o__unknown;f__Entamoebidae;g__Entamoeba;s__Entamoeba histolytica	5.96875e-07	4.94437e-07	6.45436e-07	2.54052e-07	1.04864e-06	2.00544e-07	2.92025e-07	2.41855e-06	9.76179e-07	2.4961e-07	5.69088e-06	1.34249e-06	7.73408e-06	1.27695e-06	4.16317e-06	6.69949e-06	1.95643e-06	2.44381e-05	1.45114e-05	3.58244e-07	3.92132e-07	2.82312e-07	2.45246e-07	5.47562e-07	4.22589e-07	6.80132e-07	9.97431e-07	5.6548e-07	1.63741e-07	3.19259e-07	3.26444e-07	6.53615e-07	1.38721e-06	7.17635e-07	3.26758e-06	4.55326	0.176171	2.49487e-06
k__Bacteria;p__Chlamydiae;c__Chlamydiia;o__Chlamydiales;f__Chlamydiaceae;g__Chlamydia;s__Chlamydia psittaci	1.96988e-07	7.00655e-07	2.21994e-07	2.26159e-07	1.52975e-07	2.64127e-07	3.60849e-07	9.87699e-07	7.7069e-07	3.70473e-07	3.24553e-07	2.29465e-07	4.41096e-07	4.33117e-07	8.44411e-07	7.94558e-07	7.09995e-07	1.78263e-07	5.30532e-07	5.40724e-07	1.01366e-06	3.33165e-06	4.72547e-07	2.2954e-07	2.05542e-07	3.70072e-07	4.07252e-07	2.81326e-07	0	1.16193e-07	1.86185e-07	3.90844e-07	7.18031e-07	4.25261e-07	5.54328e-07	1.3035	0.557241	5.15217e-07
k__Eukaryota;p__Apicomplexa;c__Conoidasida;o__Eucoccidiorida;f__Cryptosporidiidae;g__Cryptosporidium;s__Cryptosporidium parvum	9.84942e-08	1.44109e-07	3.41836e-07	7.53865e-08	7.64875e-08	4.16932e-08	3.80241e-08	2.90477e-07	2.3283e-07	1.47576e-07	0	1.77039e-06	4.39606e-07	8.98904e-07	1.66607e-07	4.80023e-07	6.17583e-07	3.56527e-07	4.04578e-07	2.57488e-07	1.96066e-07	2.14449e-07	2.27301e-07	1.28235e-07	7.66948e-08	2.7278e-07	3.49486e-07	0	0	1.97636e-07	1.40259e-07	3.22943e-07	8.83969e-08	1.48691e-07	3.30694e-07	2.22404	0.147563	2.75542e-07
k__Bacteria;p__Proteobacteria;c__Alphaproteobacteria;o__Rickettsiales;f__Rickettsiaceae;g__Rickettsia;s__Rickettsia prowazekii	2.88588e-07	5.6527e-07	5.70678e-08	0	0	1.70734e-07	0	2.23925e-07	1.70885e-07	1.16703e-07	2.2383e-07	2.44981e-07	2.3843e-07	1.86688e-07	6.69105e-08	0	0	0	0	1.11951e-07	0	1.80969e-07	0	1.59011e-07	2.75335e-07	3.77346e-07	1.97368e-07	1.78126e-07	1.63741e-07	2.24784e-07	2.88462e-07	2.21368e-07	6.00169e-07	1.59317e-07	1.71281e-07	1.0751	0.838826	1.67656e-07
k__Eukaryota;p__unknown;c__unknown;o__Longamoebia;f__Balamuthiidae;g__Balamuthia;s__Balamuthia mandrillaris	0	6.07142e-08	0	0	1.28499e-07	7.79663e-08	6.95841e-08	1.10397e-07	1.76866e-07	6.74384e-08	2.64119e-07	1.63321e-07	2.98038e-07	1.62419e-07	8.69837e-08	0	0	1.78263e-07	0	0	1.96066e-07	9.04847e-08	0	1.28235e-07	7.66948e-08	0	9.62772e-08	0	0	0	6.13168e-08	5.5204e-08	1.07782e-07	6.91464e-08	8.54436e-08	1.23569	0.605755	8.05051e-08
TOTAL	0.000349126	0.000436301	0.000352806	0.000382922	0.00038264	0.000302791	0.000335928	0.000270296	0.00039994	0.00021654	0.00271806	0.000552254	0.000547387	0.00044394	0.0004328	0.00053514	0.000715583	0.000630783	0.00116251	0.000924774	0.000524092	0.000542396	0.000489398	0.000627607	0.000609394	0.000604816	0.000506663	0.000566942	0.000594232	0.000382927	0.000289829	0.000317659	0.000566806	0.000342929	0.000664608	1.93803	0.0461716	0.00056713

## Sheet: Table5 wheeze richness asso
Table 5. Associations between microbial α-diversity (observed number of species) and wheeze among students (N=1,332) in high schools, Shanxi, China. Beta coefficient and 95% confidence interval (CI) were calculated by 3-level logistic regression models adjusted for gender, smoking and parental asthma and allergy. Richness (number of species) in the domain of Archaea, Bacteria, Eukaryota and Virus…
Domain/Kingdom	Phylum	Class	Numbers of species	Beta/95%CI	p-value
Total Archaea			395	-0.34761(-0.9922 , 0.29698)	0.2905
Archaea	Euryarchaeota	Halobacteria	67	-0.366584( -1369789 , 0.63662)	0.4739
Total Bacteria			8302	-0.2525( -0.8228 , 0.3178)	0.3856
Bacteria	Actinobacteria	Actinobacteria	1532	-1.2882( -3.8984 , 1.322)	0.3334
	Bacteroidetes	Bacteroidia	131	-1.40111( -5.68533 , 2.88312)	0.5215
		Cytophagia	71	-0.578011( -1.711504 , 0.555483)	0.3176
		Flavobacteriia	266	-0.59312( -2.90477 , 1.71854)	0.615
	Cyanobacteria		327	-0.51504(-1.28592 , 0.25584)	0.1904
	Firmicutes	Bacilli	674	-0.26158( -1.29068 , 0.76752)	0.6184
		Clostridia	248	-1.14531( -3.69403 , 1.40342)	0.3785
	Proteobacteria	Alphaproteobacteria	852	-0.19288( -0.79845 , 0.4127)	0.5325
		Betaproteobacteria	525	-0.48369( -1.75111 , 0.78374)	0.4545
		Deltaproteobacteria	158	-0.1468( -3.06492 , 2.77132)	0.9215
		Epsilonproteobacteria	86	0.118932(-0.508375 , 0.746239)	0.7102
		Gammaproteobacteria	1339	-2.5674( -8.3494 , 3.2145)	0.3841
	Spirochaetes	Spirochaetia	60	0.0197521( -0.0589162 , 0.0984204)	0.6226
	Tenericutes	Mollicutes	108	-1.04321( -4.09466 , 2.00825)	0.5028
Total Eukaryota			1268	-1.2221 (-4.4696 , 2.0254)	0.4608
Total Fungi			744	-0.26493( -0.93005 , 0.4002)	0.435
Eukaryota	Ascomycota	Dothideomycetes	102	-2.8063( -6.61841 , 1.00581)	0.1491
		Eurotiomycetes	124	-1.70404( -5.66819 , 2.26012)	0.3995
		Saccharomycetes	93	-1.30768( -6.27287 , 3.65751)	0.6057
		Sordariomycetes	172	-0.31738( -2.77247 , 2.13771)	0.8
	Basidiomycota	Agaricomycetes	70	-0.066722( -0.558943 , 0.425498)	0.7905
Total Viruses			1103	-2.1003( -5.2478 , 1.0472)	0.1909

## Sheet: Table6 breathless richness
Table 6. Associations between microbial α-diversity (observed number of species) and breathlessness among students (N=1,332) in high schools, Shanxi, China. Beta coefficient and 95% confidence interval (CI) were calculated by 3-level logistic regression models adjusted for gender, smoking and parental asthma and allergy. Richness (number of species) in the domain of Archaea, Bacteria, Eukaryota a…
Domain/Kingdom	Phylum	Class	Numbers of species	Beta/95%CI	p-value
Total Archaea			395	0.09775( -0.16423 , 0.35972)	0.4646
Archaea	Euryarchaeota	Halobacteria	67	0.048793( -0.383393 , 0.480978)	0.8249
Total Bacteria			8302	0.0754( -0.1659 , 0.3167)	0.5401
Bacteria	Actinobacteria	Actinobacteria	1532	0.3403( -0.7901 , 1.4707)	0.5552
	Bacteroidetes	Bacteroidia	131	0.13843 ( -1.70703 , 1.9839)	0.8831
		Cytophagia	71	-0.189402(-0.668968 , 0.290165)	0.4389
		Flavobacteriia	266	0.2336( -0.67661 , 1.14381)	0.615
	Cyanobacteria		327	0.09124(-0.19167 , 0.37415)	0.5273
	Firmicutes	Bacilli	674	0.15242 (-0.28804 , 0.59288)	0.4976
		Clostridia	248	0.77717(-0.4152 , 1.96954)	0.2014
	Proteobacteria	Alphaproteobacteria	852	0.08687(-0.16348 , 0.33722)	0.4964
		Betaproteobacteria	525	0.23429(-0.31037 , 0.77895)	0.3992
		Deltaproteobacteria	158	0.26773( -0.94579 , 1.48125)	0.6654
		Epsilonproteobacteria	86	-0.006548(-0.274194 , 0.261098)	0.9618
		Gammaproteobacteria	1339	0.3583 ( -2.2317 , 2.9483)	0.7863
	Spirochaetes	Spirochaetia	60	-0.005737( -0.373126 , 0.361652)	0.9756
	Tenericutes	Mollicutes	108	0.54381(-0.80824 , 1.89585)	0.4305
Total Eukaryota			1268	0.5387( -0.7889 , 1.8662)	0.4265
Total Fungi			744	0.0868( -0.20231 , 0.37591)	0.5562
Eukaryota	Ascomycota	Dothideomycetes	102	-0.53604( -2.27057 , 1.1985)	0.5447
		Eurotiomycetes	124	0.5382( -0.96882 , 2.04522)	0.484
		Saccharomycetes	93	0.083812 ( -0.143463 , 0.311087)	0.4698
		Sordariomycetes	172	0.22554( -0.83232 , 1.28341)	0.676
	Basidiomycota	Agaricomycetes	70	0.047463 ( -0.164439 , 0.259366)	0.6607
Total Viruses			1103	-0.1488(-1.5632 , 1.2656)	0.8366

## Sheet: Table7 rhinitis richness
Table 7. Associations between microbial α-diversity (observed number of species) and rhinitis among students (N=1,332) in high schools, Shanxi, China. Beta coefficient and 95% confidence interval (CI) were calculated by 3-level logistic regression models adjusted for gender, smoking and parental asthma and allergy. Richness (number of species) in the domain of Archaea, Bacteria, Eukaryota and Vir…
Domain/Kingdom	Phylum	Class	Numbers of species	Beta/95%CI	p-value
Total Archaea			395	-0.16047( -0.48059 , 0.15965)	0.3259
Archaea	Euryarchaeota	Halobacteria	67	-0.219847( -0.721691 , 0.281997)	0.3906
Total Bacteria			8302	-1.48(-4.302 , 1.342)	0.3039
Bacteria	Actinobacteria	Actinobacteria	1532	-0.8775( -2.18 , 0.4249)	0.1867
	Bacteroidetes	Bacteroidia	131	-1.51268( -3.56268 , 0.53732)	0.1481
		Cytophagia	71	-0.425744( -0.986337 , 0.134849)	0.1366
		Flavobacteriia	266	-0.74035( -1.80674 , 0.32603)	0.1736
	Cyanobacteria		327	-0.1945( -0.56316 , 0.17416)	0.3011
	Firmicutes	Bacilli	674	-0.23473( -0.73921 , 0.26975)	0.3618
		Clostridia	248	-0.57261( -1.8935 , 0.74827)	0.3955
	Proteobacteria	Alphaproteobacteria	852	-0.1246 ( -0.41682 , 0.16761)	0.4033
		Betaproteobacteria	525	-0.11327(-0.74488 , 0.51833)	0.7252
		Deltaproteobacteria	158	-0.64598( -2.0353 , 0.74334)	0.3621
		Epsilonproteobacteria	86	-0.137873( -0.440081 , 0.164335)	0.3712
		Gammaproteobacteria	1339	-0.4905(-3.4051 , 2.4241)	0.7415
	Spirochaetes	Spirochaetia	60	-0.020206( -0.411191 , 0.370778)	0.9193
	Tenericutes	Mollicutes	108	-0.76237( -2.28139 , 0.75665)	0.3253
Total Eukaryota			1268	-0.0405( -1.6472 , 1.5663)	0.9606
Total Fungi			744	0.01109( -0.32503 , 0.34721)	0.9484
Eukaryota	Ascomycota	Dothideomycetes	102	-0.9104( -2.84868 , 1.02788)	0.3573
		Eurotiomycetes	124	0.71562( -1.2168 , 2.64805)	0.4679
		Saccharomycetes	93	0.071282(-0.176194 , 0.318758)	0.5724
		Sordariomycetes	172	0.06081(-1.14852 , 1.27014)	0.9215
	Basidiomycota	Agaricomycetes	70	0.007018( -0.232176 , 0.246212)	0.9541
Total Viruses			1103	-1.3633(-2.9332 , 0.2066)	0.0888

## Sheet: Table8 rhino richness
Table 8. Associations between microbial α-diversity (observed number of species) and rhinoconjunctivitis among students (N=1,332) in high schools, Shanxi, China. Beta coefficient and 95% confidence interval (CI) were calculated by 3-level logistic regression models adjusted for gender, smoking and parental asthma and allergy. Richness (number of species) in the domain of Archaea, Bacteria, Eukary…
Domain/Kingdom	Phylum	Class	Numbers of species	Beta/95%CI	p-value
Total Archaea			395	0.27472(-0.25868 , 0.80811)	0.3128
Archaea	Euryarchaeota	Halobacteria	67	0.340604(-0.517694 , 1.198902)	0.4367
Total Bacteria			8302	0.2429( -0.2307 , 0.7165)	0.3148
Bacteria	Actinobacteria	Actinobacteria	1532	1.0518( -1.151 , 3.2547)	0.3493
	Bacteroidetes	Bacteroidia	131	0.4049( -3.01005 , 3.81984)	0.8162
		Cytophagia	71	-0.132388( -1.090851 , 0.826075)	0.7866
		Flavobacteriia	266	0.4359 (-1.41701 , 2.28882)	0.6447
	Cyanobacteria		327	0.35834( -0.30455 , 1.02123)	0.2894
	Firmicutes	Bacilli	674	0.58048( -0.29206 , 1.45302)	0.1923
		Clostridia	248	1.16955 ( -1.02628 , 3.36537)	0.2965
	Proteobacteria	Alphaproteobacteria	852	0.22842( -0.26047 , 0.7173)	0.3598
		Betaproteobacteria	525	0.67593( -0.35113 , 1.70299)	0.1971
		Deltaproteobacteria	158	1.79318 ( -0.5194 , 4.10577)	0.1286
		Epsilonproteobacteria	86	0.160736( -0.339222 , 0.660694)	0.5286
		Gammaproteobacteria	1339	2.0101( -2.7086 , 6.7288)	0.4038
	Spirochaetes	Spirochaetia	60	0.430336( -0.187505 , 1.048177)	0.1722
	Tenericutes	Mollicutes	108	0.89504 ( -1.68345 , 3.47352)	0.4963
Total Eukaryota			1268	1.62(-0.9843 , 4.2243)	0.2228
Total Fungi			744	0.32827( -0.22417 , 0.8807)	0.2442
Eukaryota	Ascomycota	Dothideomycetes	102	-0.18121 ( -3.35642 , 2.99399)	0.9109
		Eurotiomycetes	124	1.56545( -1.66441 , 4.79532)	0.3421
		Saccharomycetes	93	0.233082 ( -0.17587 , 0.642034)	0.264
		Sordariomycetes	172	1.73607(-0.20962 , 3.68175)	0.0803
	Basidiomycota	Agaricomycetes	70	0.149776( -0.251419 , 0.55097)	0.4644
Total Viruses			1103	-5.12e-03 ( -2.6856 , 2.6754)	0.997

## Sheet: Table9 LEfSe
Table S9. Differentially abundant species between rural and urban high schools in Shanxi, China. Only species with LDA score > 2 and annotated at least at the class level were included in the table and were further examined in the microbiome-health regression model.
Species	LDA	p-value
k__Bacteria;p__Actinobacteria;c__Actinobacteria;o__Micrococcales;f__Micrococcaceae;g__Micrococcus;s__Micrococcus luteus	4.15726	0.0311996
k__Bacteria;p__Actinobacteria;c__Actinobacteria;o__Micrococcales;f__Dermabacteraceae;g__Brachybacterium;s__uc_Brachybacterium	3.84882	0.000754739
k__Bacteria;p__Actinobacteria;c__Actinobacteria;o__Micrococcales;f__Intrasporangiaceae;g__Janibacter;s__Janibacter indicus	3.35961	0.0378781
k__Bacteria;p__Actinobacteria;c__Actinobacteria;o__Micrococcales;f__Micrococcaceae;g__Kocuria;s__Kocuria palustris	4.00391	0.00150864
k__Bacteria;p__Actinobacteria;c__Actinobacteria;o__Micrococcales;f__Intrasporangiaceae;g__Serinicoccus;s__Serinicoccus sp. JLT9	3.41197	0.0208213
k__Bacteria;p__Actinobacteria;c__Actinobacteria;o__Micrococcales;f__Microbacteriaceae;g__Microbacterium;s__uc_Microbacterium	3.61517	0.00330361
k__Bacteria;p__Actinobacteria;c__Actinobacteria;o__Micrococcales;f__Microbacteriaceae;g__Agrococcus;s__Agrococcus carbonis	3.31394	0.00290941
k__Bacteria;p__Proteobacteria;c__Gammaproteobacteria;o__Xanthomonadales;f__Xanthomonadaceae;g__uc_Xanthomonadaceae;s__uc_Xanthomonadaceae	3.38863	0.00867525
k__Bacteria;p__Proteobacteria;c__Alphaproteobacteria;o__Rhodobacterales;f__Rhodobacteraceae;g__Paracoccus;s__uc_Paracoccus	3.18174	0.00086937
k__Bacteria;p__Proteobacteria;c__Gammaproteobacteria;o__Pseudomonadales;f__Moraxellaceae;g__Acinetobacter;s__Acinetobacter johnsonii	3.3879	0.0108888
k__Bacteria;p__Firmicutes;c__Bacilli;o__Lactobacillales;f__Streptococcaceae;g__Streptococcus;s__uc_Streptococcus	3.53889	0.00224688
k__Bacteria;p__Actinobacteria;c__Actinobacteria;o__Actinomycetales;f__Actinomycetaceae;g__Actinomyces;s__uc_Actinomyces	3.52309	0.00772712
k__Bacteria;p__Proteobacteria;c__Betaproteobacteria;o__Neisseriales;f__Neisseriaceae;g__Neisseria;s__uc_Neisseria	3.31752	0.00424133
k__Bacteria;p__Proteobacteria;c__Gammaproteobacteria;o__Xanthomonadales;f__Xanthomonadaceae;g__Lysobacter;s__uc_Lysobacter	3.16292	0.0168688
k__Bacteria;p__Proteobacteria;c__Alphaproteobacteria;o__Rhodobacterales;f__Rhodobacteraceae;g__uc_Rhodobacteraceae;s__uc_Rhodobacteraceae	2.96792	0.00972603
k__Bacteria;p__Proteobacteria;c__Gammaproteobacteria;o__Pseudomonadales;f__Moraxellaceae;g__Acinetobacter;s__Acinetobacter lwoffii	3.39196	4.62133e-05
k__Bacteria;p__Actinobacteria;c__Actinobacteria;o__Micrococcales;f__Micrococcaceae;g__uc_Micrococcaceae;s__uc_Micrococcaceae	2.84276	0.0282577
k__Bacteria;p__Proteobacteria;c__Alphaproteobacteria;o__Caulobacterales;f__Caulobacteraceae;g__Brevundimonas;s__uc_Brevundimonas	3.14241	0.00330361
k__Bacteria;p__Actinobacteria;c__Actinobacteria;o__Micrococcales;f__Dermabacteraceae;g__Brachybacterium;s__Brachybacterium faecium	3.36978	0.00172533
k__Bacteria;p__Actinobacteria;c__Actinobacteria;o__Micrococcales;f__Intrasporangiaceae;g__Arsenicicoccus;s__Arsenicicoccus sp. oral taxon 190	3.0206	0.000123558
k__Bacteria;p__Actinobacteria;c__Actinobacteria;o__Propionibacteriales;f__Propionibacteriaceae;g__Cutibacterium;s__Cutibacterium acnes	3.43462	6.4517e-05
k__Bacteria;p__Actinobacteria;c__Actinobacteria;o__Corynebacteriales;f__Dietziaceae;g__Dietzia;s__Dietzia sp. oral taxon 368	3.33625	0.0135908
k__Bacteria;p__Firmicutes;c__Bacilli;o__Lactobacillales;f__Carnobacteriaceae;g__Carnobacterium;s__Carnobacterium sp. 17-4	3.07801	0.0311996
k__Bacteria;p__Actinobacteria;c__Actinobacteria;o__Micrococcales;f__Microbacteriaceae;g__uc_Microbacteriaceae;s__uc_Microbacteriaceae	2.96217	0.0230843
k__Bacteria;p__Actinobacteria;c__Actinobacteria;o__Corynebacteriales;f__Corynebacteriaceae;g__Corynebacterium;s__uc_Corynebacterium	3.01056	0.00150864
k__Bacteria;p__Proteobacteria;c__Gammaproteobacteria;o__Pseudomonadales;f__Moraxellaceae;g__Acinetobacter;s__uc_Acinetobacter	2.74779	0.0378781
k__Bacteria;p__Actinobacteria;c__Actinobacteria;o__Micrococcales;f__Micrococcaceae;g__Neomicrococcus;s__Neomicrococcus aestuarii	3.24978	0.0168688
k__Bacteria;p__Actinobacteria;c__Actinobacteria;o__Propionibacteriales;f__Propionibacteriaceae;g__Tessaracoccus;s__Tessaracoccus sp. T2.5-30	2.72267	0.0108888
k__Bacteria;p__Actinobacteria;c__Actinobacteria;o__Micrococcales;f__Micrococcaceae;g__Rothia;s__Rothia mucilaginosa	3.08751	0.00114853
k__Bacteria;p__Proteobacteria;c__Alphaproteobacteria;o__Rhodobacterales;f__Rhodobacteraceae;g__Paracoccus;s__Paracoccus zhejiangensis	2.68776	0.00330361
k__Bacteria;p__Proteobacteria;c__Alphaproteobacteria;o__Rhodobacterales;f__Rhodobacteraceae;g__Paracoccus;s__Paracoccus yeei	2.7548	0.000169498
k__Bacteria;p__Actinobacteria;c__Actinobacteria;o__Micrococcales;f__Dermabacteraceae;g__Brachybacterium;s__Brachybacterium ginsengisoli	3.09843	0.00330361
k__Bacteria;p__Actinobacteria;c__Actinobacteria;o__Micrococcales;f__Microbacteriaceae;g__Microbacterium;s__Microbacterium aurum	3.11858	0.000754739
k__Bacteria;p__Firmicutes;c__Bacilli;o__Bacillales;f__Staphylococcaceae;g__Staphylococcus;s__Staphylococcus epidermidis	3.10339	0.000144822
k__Bacteria;p__Actinobacteria;c__Actinobacteria;o__Micrococcales;f__Dermabacteraceae;g__Brachybacterium;s__Brachybacterium sp. VM2412	3.07261	0.000364208
k__Bacteria;p__Actinobacteria;c__Actinobacteria;o__Micrococcales;f__Microbacteriaceae;g__Microbacterium;s__Microbacterium pygmaeum	2.95764	0.0151519
k__Bacteria;p__Proteobacteria;c__Alphaproteobacteria;o__Rhodobacterales;f__Rhodobacteraceae;g__Paracoccus;s__Paracoccus denitrificans	2.56287	0.00114853
k__Bacteria;p__Actinobacteria;c__Actinobacteria;o__Corynebacteriales;f__Corynebacteriaceae;g__Corynebacterium;s__Corynebacterium ureicelerivorans	2.81278	0.000364208
k__Bacteria;p__Actinobacteria;c__Actinobacteria;o__Propionibacteriales;f__Nocardioidaceae;g__Friedmanniella;s__Friedmanniella luteola	2.47775	0.00610454
k__Bacteria;p__Proteobacteria;c__Gammaproteobacteria;o__Pasteurellales;f__Pasteurellaceae;g__Haemophilus;s__Haemophilus parainfluenzae	2.8515	0.00197032
k__Bacteria;p__Actinobacteria;c__Actinobacteria;o__Micrococcales;f__Dermabacteraceae;g__Brachybacterium;s__Brachybacterium sp. P6-10-X1	2.97181	0.00099997
k__Bacteria;p__Bacteroidetes;c__Flavobacteriia;o__Flavobacteriales;f__Flavobacteriaceae;g__uc_Flavobacteriaceae;s__uc_Flavobacteriaceae	2.70657	0.0168688
k__Bacteria;p__Actinobacteria;c__Actinobacteria;o__Micrococcales;f__Microbacteriaceae;g__Microbacterium;s__Microbacterium chocolatum	2.88893	0.00687292
k__Bacteria;p__Firmicutes;c__Bacilli;o__Lactobacillales;f__Carnobacteriaceae;g__Carnobacterium;s__Carnobacterium inhibens	2.61273	0.0344006
k__Bacteria;p__Actinobacteria;c__Actinobacteria;o__Micrococcales;f__Dermabacteraceae;g__Brachybacterium;s__Brachybacterium sp. VR2415	2.98629	0.000313454
k__Bacteria;p__Firmicutes;c__Bacilli;o__Bacillales;f__Staphylococcaceae;g__Auricoccus;s__Auricoccus indicus	2.74952	0.0135908
k__Bacteria;p__Actinobacteria;c__Actinobacteria;o__Propionibacteriales;f__Propionibacteriaceae;g__Microlunatus;s__Microlunatus phosphovorus	2.45357	0.025558
k__Bacteria;p__Proteobacteria;c__Gammaproteobacteria;o__Xanthomonadales;f__Xanthomonadaceae;g__Pseudoxanthomonas;s__Pseudoxanthomonas suwonensis	2.64094	0.00972603
k__Bacteria;p__Proteobacteria;c__Alphaproteobacteria;o__Rhodobacterales;f__Rhodobacteraceae;g__Paracoccus;s__Paracoccus contaminans	2.57147	2.77098e-05
k__Bacteria;p__Actinobacteria;c__Actinobacteria;o__Corynebacteriales;f__Dietziaceae;g__Dietzia;s__uc_Dietzia	2.78919	0.00972603
k__Bacteria;p__Actinobacteria;c__Actinobacteria;o__Propionibacteriales;f__Nocardioidaceae;g__Micropruina;s__Micropruina glycogenica	2.62455	4.62133e-05
k__Bacteria;p__Firmicutes;c__Negativicutes;o__Veillonellales;f__Veillonellaceae;g__Veillonella;s__Veillonella parvula	2.81591	0.025558
k__Bacteria;p__Proteobacteria;c__Gammaproteobacteria;o__Chromatiales;f__Chromatiaceae;g__Rheinheimera;s__Rheinheimera sp. F8	2.97425	0.000313454
k__Bacteria;p__Actinobacteria;c__Actinobacteria;o__Corynebacteriales;f__Dietziaceae;g__Dietzia;s__Dietzia sp. JS16-p6b	2.69579	0.0230843
k__Bacteria;p__Proteobacteria;c__Gammaproteobacteria;o__Xanthomonadales;f__Xanthomonadaceae;g__Stenotrophomonas;s__uc_Stenotrophomonas	2.57347	0.00374588
k__Bacteria;p__Actinobacteria;c__Actinobacteria;o__Micrococcales;f__Microbacteriaceae;g__Microbacterium;s__Microbacterium hominis	2.84505	0.000489568
k__Bacteria;p__Bacteroidetes;c__Bacteroidia;o__Bacteroidales;f__Prevotellaceae;g__Prevotella;s__Prevotella melaninogenica	2.50308	0.0230843
k__Bacteria;p__Proteobacteria;c__Gammaproteobacteria;o__Xanthomonadales;f__Xanthomonadaceae;g__Lysobacter;s__Lysobacter enzymogenes	2.48707	0.0311996
k__Bacteria;p__Actinobacteria;c__Actinobacteria;o__Micrococcales;f__Microbacteriaceae;g__Microbacterium;s__Microbacterium sp. No. 7	2.60452	0.00610454
k__Bacteria;p__Firmicutes;c__Bacilli;o__Bacillales;f__Staphylococcaceae;g__Staphylococcus;s__Staphylococcus capitis	2.78959	0.00150864
k__Bacteria;p__Bacteroidetes;c__Bacteroidia;o__Bacteroidales;f__Prevotellaceae;g__Prevotella;s__uc_Prevotella	2.54772	0.00772712
k__Bacteria;p__Actinobacteria;c__Actinobacteria;o__Propionibacteriales;f__Propionibacteriaceae;g__uc_Propionibacteriaceae;s__uc_Propionibacteriaceae	2.35628	0.000313454
k__Bacteria;p__Proteobacteria;c__Gammaproteobacteria;o__Xanthomonadales;f__Xanthomonadaceae;g__Xanthomonas;s__uc_Xanthomonas	2.52683	0.00610454
k__Bacteria;p__Proteobacteria;c__Gammaproteobacteria;o__Xanthomonadales;f__Xanthomonadaceae;g__Stenotrophomonas;s__Stenotrophomonas maltophilia	2.46403	0.0025586
k__Bacteria;p__Proteobacteria;c__Alphaproteobacteria;o__Rhodobacterales;f__Rhodobacteraceae;g__Defluviimonas;s__Defluviimonas alba	2.32491	0.0208213
k__Bacteria;p__Proteobacteria;c__Alphaproteobacteria;o__Rhodobacterales;f__Rhodobacteraceae;g__Paracoccus;s__Paracoccus sp. CBA4604	2.28388	0.00150864
k__Bacteria;p__Proteobacteria;c__Betaproteobacteria;o__Neisseriales;f__Neisseriaceae;g__Neisseria;s__Neisseria meningitidis	2.3849	0.0047955
k__Bacteria;p__Proteobacteria;c__Alphaproteobacteria;o__Rhodobacterales;f__Rhodobacteraceae;g__Paracoccus;s__Paracoccus aminovorans	2.19548	0.00086937
k__Bacteria;p__Firmicutes;c__Bacilli;o__Lactobacillales;f__Streptococcaceae;g__Streptococcus;s__Streptococcus mitis	2.46	0.00424133
k__Bacteria;p__Actinobacteria;c__Actinobacteria;o__Corynebacteriales;f__Corynebacteriaceae;g__Corynebacterium;s__Corynebacterium callunae	2.55002	0.00224688
k__Bacteria;p__Actinobacteria;c__Actinobacteria;o__Micrococcales;f__Microbacteriaceae;g__Microbacterium;s__Microbacterium testaceum	2.52345	0.00610454
k__Bacteria;p__Cyanobacteria;c__unknown;o__Oscillatoriales;f__Oscillatoriaceae;g__Oscillatoria;s__Oscillatoria nigro-viridis	2.76904	0.000105262
k__Bacteria;p__Actinobacteria;c__Actinobacteria;o__Micrococcales;f__Micrococcaceae;g__Micrococcus;s__uc_Micrococcus	2.5785	0.0378781
k__Bacteria;p__Firmicutes;c__Bacilli;o__Lactobacillales;f__Streptococcaceae;g__Streptococcus;s__Streptococcus thermophilus	2.61748	0.000364208
k__Bacteria;p__Proteobacteria;c__Betaproteobacteria;o__uc_Betaproteobacteria;f__uc_Betaproteobacteria;g__uc_Betaproteobacteria;s__uc_Betaproteobacteria	2.06022	0.0344006
k__Bacteria;p__Firmicutes;c__Bacilli;o__Lactobacillales;f__Streptococcaceae;g__Streptococcus;s__Streptococcus salivarius	2.66817	0.00023117
k__Bacteria;p__Proteobacteria;c__Alphaproteobacteria;o__Caulobacterales;f__Caulobacteraceae;g__Brevundimonas;s__Brevundimonas diminuta	2.27644	0.00610454
k__Bacteria;p__Actinobacteria;c__Actinobacteria;o__Actinomycetales;f__Actinomycetaceae;g__Actinomyces;s__Actinomyces meyeri	2.36881	0.0025586
k__Bacteria;p__Actinobacteria;c__Actinobacteria;o__Micrococcales;f__Micrococcaceae;g__Arthrobacter;s__Arthrobacter sp. 7749	2.2051	0.00374588
k__Bacteria;p__Actinobacteria;c__Actinobacteria;o__Micrococcales;f__Micrococcaceae;g__Arthrobacter;s__Arthrobacter saudimassiliensis	2.13568	0.000566372
k__Bacteria;p__Actinobacteria;c__Actinobacteria;o__Micrococcales;f__Microbacteriaceae;g__Agrococcus;s__Agrococcus jejuensis	2.03997	0.0311996
k__Bacteria;p__Actinobacteria;c__Actinobacteria;o__Corynebacteriales;f__Corynebacteriaceae;g__Corynebacterium;s__Corynebacterium singulare	2.41821	0.0025586
k__Bacteria;p__Proteobacteria;c__Gammaproteobacteria;o__Enterobacterales;f__Erwiniaceae;g__Pantoea;s__uc_Pantoea	2.24837	0.0135908
k__Bacteria;p__Firmicutes;c__Bacilli;o__Bacillales;f__Staphylococcaceae;g__Staphylococcus;s__Staphylococcus hominis	2.57123	7.60633e-05
k__Bacteria;p__Actinobacteria;c__Actinobacteria;o__Corynebacteriales;f__Corynebacteriaceae;g__Corynebacterium;s__Corynebacterium jeikeium	2.30945	0.0121735
k__Bacteria;p__Firmicutes;c__Bacilli;o__Lactobacillales;f__Lactobacillaceae;g__Lactobacillus;s__Lactobacillus crispatus	2.40664	0.00290941
k__Bacteria;p__Firmicutes;c__Bacilli;o__Bacillales;f__Staphylococcaceae;g__Staphylococcus;s__Staphylococcus cohnii	2.15374	0.0416502
k__Bacteria;p__Proteobacteria;c__Gammaproteobacteria;o__Aeromonadales;f__Aeromonadaceae;g__Aeromonas;s__uc_Aeromonas	2.17053	0.0282577
k__Bacteria;p__Actinobacteria;c__Actinobacteria;o__Micrococcales;f__Microbacteriaceae;g__Cryobacterium;s__uc_Cryobacterium	2.34507	0.000754739
k__Bacteria;p__Proteobacteria;c__Gammaproteobacteria;o__Cellvibrionales;f__Cellvibrionaceae;g__Cellvibrio;s__Cellvibrio sp. PSBB023	2.31414	0.0208213
k__Bacteria;p__Bacteroidetes;c__Bacteroidia;o__Bacteroidales;f__Prevotellaceae;g__Prevotella;s__Prevotella intermedia	2.35778	0.0047955
k__Bacteria;p__Actinobacteria;c__Actinobacteria;o__Micrococcales;f__Microbacteriaceae;g__Microbacterium;s__Microbacterium sp. LKL04	2.39843	0.0025586
k__Bacteria;p__Proteobacteria;c__Gammaproteobacteria;o__Xanthomonadales;f__Xanthomonadaceae;g__Stenotrophomonas;s__Stenotrophomonas acidaminiphila	2.27904	0.00541441
k__Bacteria;p__Firmicutes;c__Bacilli;o__Lactobacillales;f__Streptococcaceae;g__Streptococcus;s__Streptococcus sanguinis	2.3749	0.00131728
k__Bacteria;p__Actinobacteria;c__Actinobacteria;o__Micrococcales;f__Microbacteriaceae;g__Microbacterium;s__Microbacterium paludicola	2.38091	0.00330361
k__Bacteria;p__Actinobacteria;c__Actinobacteria;o__Micrococcales;f__Microbacteriaceae;g__Microbacterium;s__Microbacterium foliorum	2.04039	0.0151519
k__Bacteria;p__Firmicutes;c__Clostridia;o__Clostridiales;f__Lachnospiraceae;g__Blautia;s__Blautia hansenii	2.44257	0.000364208
k__Bacteria;p__Bacteroidetes;c__Bacteroidia;o__Bacteroidales;f__Bacteroidaceae;g__Bacteroides;s__uc_Bacteroides	2.41179	0.0168688
k__Bacteria;p__Actinobacteria;c__Actinobacteria;o__Bifidobacteriales;f__Bifidobacteriaceae;g__Gardnerella;s__Gardnerella vaginalis	2.38393	0.0047955
k__Bacteria;p__Cyanobacteria;c__unknown;o__Oscillatoriales;f__Microcoleaceae;g__Microcoleus;s__Microcoleus sp. PCC 7113	2.85713	0.000169498
k__Bacteria;p__Actinobacteria;c__Actinobacteria;o__Micrococcales;f__Microbacteriaceae;g__Cryobacterium;s__Cryobacterium sp. LW097	2.21386	0.00197032
k__Eukaryota;p__Apicomplexa;c__Conoidasida;o__Eucoccidiorida;f__Sarcocystidae;g__Neospora;s__Neospora caninum	2.56785	6.4517e-05
k__Bacteria;p__Firmicutes;c__Bacilli;o__Lactobacillales;f__Streptococcaceae;g__Streptococcus;s__Streptococcus sp. oral taxon 431	2.22313	0.00290941
k__Bacteria;p__Firmicutes;c__Bacilli;o__Bacillales;f__Staphylococcaceae;g__Staphylococcus;s__Staphylococcus aureus	2.33041	0.00114853
k__Bacteria;p__Proteobacteria;c__Gammaproteobacteria;o__Enterobacterales;f__Erwiniaceae;g__Pantoea;s__Pantoea ananatis	2.11379	0.0344006
k__Bacteria;p__Proteobacteria;c__Gammaproteobacteria;o__Xanthomonadales;f__Xanthomonadaceae;g__Xanthomonas;s__Xanthomonas citri	2.11987	0.00972603
k__Bacteria;p__Firmicutes;c__Negativicutes;o__Selenomonadales;f__Selenomonadaceae;g__Megamonas;s__Megamonas hypermegale	2.52889	0.000169498
k__Bacteria;p__Proteobacteria;c__Gammaproteobacteria;o__Alteromonadales;f__Pseudoalteromonadaceae;g__Pseudoalteromonas;s__uc_Pseudoalteromonas	2.18644	0.0378781
k__Bacteria;p__Fusobacteria;c__Fusobacteriia;o__Fusobacteriales;f__Fusobacteriaceae;g__Fusobacterium;s__uc_Fusobacterium	2.05232	0.0416502
k__Bacteria;p__Proteobacteria;c__Gammaproteobacteria;o__Pseudomonadales;f__Pseudomonadaceae;g__Pseudomonas;s__Pseudomonas xanthomarina	2.27131	0.000489568
k__Bacteria;p__Actinobacteria;c__Actinobacteria;o__Micrococcales;f__Microbacteriaceae;g__Mycetocola;s__Mycetocola sp. CGMCC 1.16372	2.12712	6.4517e-05
k__Bacteria;p__Proteobacteria;c__Gammaproteobacteria;o__Xanthomonadales;f__Xanthomonadaceae;g__Xanthomonas;s__Xanthomonas campestris	2.09242	0.00867525
k__Bacteria;p__Actinobacteria;c__Actinobacteria;o__Micrococcales;f__Microbacteriaceae;g__Microbacterium;s__Microbacterium sp. BH-3-3-3	2.19121	0.0108888
k__Bacteria;p__Proteobacteria;c__Gammaproteobacteria;o__Alteromonadales;f__Shewanellaceae;g__Shewanella;s__uc_Shewanella	2.17287	0.00972603
k__Bacteria;p__Actinobacteria;c__Actinobacteria;o__Corynebacteriales;f__Corynebacteriaceae;g__Corynebacterium;s__Corynebacterium aurimucosum	2.17602	0.00099997
k__Bacteria;p__Proteobacteria;c__Betaproteobacteria;o__Neisseriales;f__Neisseriaceae;g__Neisseria;s__Neisseria sicca	2.12488	0.00424133
k__Bacteria;p__Proteobacteria;c__Gammaproteobacteria;o__Xanthomonadales;f__Xanthomonadaceae;g__Lysobacter;s__Lysobacter antibioticus	2.02122	0.0282577

## Sheet: Table10 GRiD
Table S10. Growth rate for high abundant microbial species calculated by GRiD.
Reference Genome	S1-03_non_Homo_sapiens_paired_1	S2-04_non_Homo_sapiens_paired_1	S4-01_non_Homo_sapiens_paired_1	S4-02_non_Homo_sapiens_paired_1	S4-03_non_Homo_sapiens_paired_1	S4-04_non_Homo_sapiens_paired_1	S4-05_non_Homo_sapiens_paired_1	S5-03_non_Homo_sapiens_paired_1	S5-04_non_Homo_sapiens_paired_1	S5-05_non_Homo_sapiens_paired_1	S6-01_non_Homo_sapiens_paired_1	S6-02_non_Homo_sapiens_paired_1	S6-03_non_Homo_sapiens_paired_1	S6-04_non_Homo_sapiens_paired_1	S7-01_non_Homo_sapiens_paired_1	S7-02_non_Homo_sapiens_paired_1	S7-03_non_Homo_sapiens_paired_1	S7-04_non_Homo_sapiens_paired_1	S7-05_non_Homo_sapiens_paired_1	S8-01_non_Homo_sapiens_paired_1	S8-02_non_Homo_sapiens_paired_1	S8-03_non_Homo_sapiens_paired_1	S8-04_non_Homo_sapiens_paired_1	S8-05_non_Homo_sapiens_paired_1	S9-01_non_Homo_sapiens_paired_1	S9-02_non_Homo_sapiens_paired_1	S9-03_non_Homo_sapiens_paired_1	S9-04_non_Homo_sapiens_paired_1	S9-05_non_Homo_sapiens_paired_1	S10-01_non_Homo_sapiens_paired_1	S10-02_non_Homo_sapiens_paired_1	S10-03_non_Homo_sapiens_paired_1	S10-04_non_Homo_sapiens_paired_1	T test	rural mean	urban mean	mean
Acinetobacter_johnsonii_NZ_CP031011	1.23	1.3	1.26	1.15	1.41	1.21	1.24	1.18	1.07	1.2	1.2	1.18	1.24	1.26	1.26	1.28	1.2	1.18	1.22	1.2	1.11	1.15	1.2	1.2	1.21	1.25	1.22	1.21	1.11	1.15	1.31	1.19	1.09	0.348494	1.225	1.20087	1.20818
Acinetobacter_lwoffii_NZ_CM001194	1.14	1.39	1.19	1.18	1.17	1.25	1.18	1.09	1.04	1.15	1.2	1.15	1.19	1.18	1.23	1.2	1.1	1.15	1.22	1.18	1.09	1.19	1.13	1.13	1.06	1.15	1.22	1.13	1.05	1.16	1.23	1.08	1.04	0.31053	1.178	1.15043	1.15879
Agrococcus_carbonis_NZ_LT629734	1.56	1.37	1.2	1.09	1.09	1.19	1.25	1.27	1.12	1.21	1.43	1.32	1.42	1.39	1.39	1.38		1.02	1.67	1.27	1	1.53	1.46	1.47	1.28	1.38	1.4	1.38	1	1.07	1.05	1.26	1.04	0.342572	1.235	1.30045	1.28
Arsenicicoccus_sp_oral_taxon_190_NZ_CP012070		1	1	1		1	1	1	1	1		1		1	1	1			1	1		1	1	1	1	1	1			1	1	1	1		1	1	1
Arthrobacter_agilis_CP024915_NZ_CP015079	2.72		2.41	2.8	1	2.75	2.72	2.96	2.89	2.98		2.31		2.31	2.02	1.8			1.97	2.45		1	2.12	1.9	2.24	1.95	2.35			2.72	2.37	2.43	2.62	0.0501989	2.58111	2.16	2.3116
Blastococcus_saxobsidens_NC_016943		1	1.11	1.3	1.18	1.05	1.14	1	1	1.02		1		1.12	1	1			1.01	1.05		1	1.14	1.16	1	1	1.03			1.06	1	1.06	1.04	0.146608	1.08889	1.04188	1.0588
Brachybacterium_faecium_NC_013172	1	1	1	1	1.03	1	1.06	1.49	1.53	1.61	1.07	1.1	1.29	1.25	1.55	1.35		1.19	1.29	1.25		1.03	1.3	1.4	1.15	1.05	1.09	1	1.09	1.04	1.08	1.12	1.06	0.927941	1.172	1.17857	1.17645
Carnobacterium_sp_17-4_NC_015391	1.15	1.28	1.25	1.26	1.25	1.28	1.26	1.17	1.21	1.24	1.23	1.19	1.23	1.28	1.32	1.22	1.24	1.2	1.25	1.25	1.12	1.27	1.24	1.29	1.18	1.18	1.22	1.21	1.18	1.19	1.24	1.27	1.25	0.691069	1.235	1.22826	1.2303
Cutibacterium_acnes_NZ_CP023676	1.02	1.08	1.03	1.04	1.05	1.04	1.01	1	1.08	1.06	1.04	1.03	1.06	1.07	1.03	1.05	1.03	1.03	1.07	1.05	1.02	1.01	1.07	1.02	1	1.05	1.04	1.02	1.04	1.09	1.07	1.05	1	0.98907	1.041	1.04087	1.04091
Dietzia_sp_oral_taxon_368_NZ_CP027238	1.9	2.21			2.98						2.65		1.81	2.59	2.38				1.95	1		1		2.18	2.09	2.4	2.26	1	1			2.03	1.71	0.208649	2.36333	1.87	1.95222
Haemophilus_parainfluenzaeT3T1NC_015964	1.02	1.02	1.05	1.13	1.09	1.05	1.09	1.07	1.08	1.1	1.04	1.14	1.02	1.09	1.14	1.1	1	1.05	1.17	1.13	1.07	1.08	1.12	1.13	1.09	1.07	1.14	1.06	1	1.11	1.14	1.17	1.04	0.239097	1.07	1.0913	1.08485
Janibacter_indicus_NZ_CP013290	1	1.17	1	1	1	1	1	1.2	1.25	1.13	1	1	1.01	1	1	1		1	1	1		1	1	1	1	1	1	1	1	1.11	1.14	1.33	1.01	0.171784	1.075	1.02857	1.04355
Kocuria_palustris_strainMU141NZ_CP012507	1.17	1.28	1.22	1.18	1.18	1.2	1.19	1.14	1.08	1.13	1.19	1.2	1.21	1.23	1.17	1.15	1.11	1.04	1.15	1.15	1.06	1.13	1.13	1.08	1.23	1.17	1.15	1.11	1.1	1.02	1.1	1.11	1.04	0.0481188	1.177	1.13174	1.14545
Kocuria_turfanensis_NZ_CP014480	1.06	1.02	1.05	1.13	1.13	1.12	1.1	1.21	1.14	1.14	1.08	1	1	1	1	1	1.08	1	1	1	1	1	1	1	1	1	1	1	1.12	1	1.05	1.16	1	3.17557e-05	1.11	1.0213	1.04818
Micrococcus_luteus_NCTC2665NC_012803	1	1	1	1	1	1	1.02	1	1	1	1	1	1	1	1	1	1	1	1	1	1	1	1	1	1	1	1	1	1	1	1.08	1	1.17	0.477946	1.002	1.01087	1.00818
Moraxella_osloensis_strainMOXF1plasmidpMOXF1NZ_CP040258	1.09	1	1.02	1.22	1.15	1.22	1.28	1	1.36	1.17	1.22	1.2	1.82	1.15	1.08	1.2	1.35	1.38	1	1.77	1.83	1.42	1.01	2.01	1.01	1.32	1.17	1.38	1.14	1.14	1.1	1.23	1.1	0.113746	1.151	1.30565	1.25879
Nocardioides_dokdonensis_NZ_CP015079	1	1.04	1	1	1	1	1	1	1	1		1		1	1				1	1			1		1	1	1			1	1	1	1	0.263714	1.004	1	1.00174
Nocardioides_sp_78_NZ_CP025581	1	1	1			1.05	1	1.32	1.16	1.45		1		1	1				1				1		1	1	1			1	1	1.13	1	0.0434909	1.1225	1.01083	1.0555
Nocardioides_sp_JS614_NC_008699		1.05				1.22	1.08	1.28	1.26	1.47		1			1				1				1		1	1	1			1.15	1.45	1.01	1.39	0.12317	1.22667	1.09091	1.13882
Psychrobacter_sp_DAB_AL43B_NZ_LT799838	1.52	1.63	1.7	1.41	1.57	1.62	1.7	1.39	1.36	1.4	1.52	1.4	1	1.48	1.71	1.67	1	1.58	1.86	1.6		1	1.51	1.32	1.72	1.8	1.58	1.58	1.54	1.56	1.51	1.51	1.69	0.773118	1.53	1.50636	1.51375
Serinicoccus_sp_JLT9_NZ_CP014989	1	1.22	1.05	1.27	1	1	1.02	1.28	1.19	1.17		1.17		1.01	1.16	1			1				1		1	1.11	1			1.21	1.21	1.09	1.28	0.594941	1.12	1.09538	1.10609
Streptococcus_pneumoniae_NZ_LN831051	1.19	1.06	1.16	1.19	1.18	1.14	1.11	1	1.12	1.07	1.12	1.09	1	1.06	1.04	1.08	1.08	1.06	1.02	1.03	1	1.06	1.08	1.06	1.04	1.08	1.03	1.09	1	1	1	1.02	1	0.000113754	1.122	1.04522	1.06848
